# Supplementary material for: VP-SFDA: Visual Prompt Source-Free Domain Adaptation for Cross-Modal Medical Image
Source: Health Data Sci. 2025 Jan 7;5:0143. doi: 10.34133/hds.0143 (PMC12063703; doi:10.34133/hds.0143)
Supplement: Supplementary 1 — Figs. S1 to S5 [file hds.0143.f1.zip]

Archive with 2 entries (2 files):
- coi_disclosure_v2.docx
- HDS_ImagePermission_v2.pdf
